# Supplementary material for: lncRNA 1700101O22Rik and NONMMUG030480.1 Are Not Essential for Spermatogenesis in Mice
Source: Int J Mol Sci. 2022 Aug 3;23(15):8627. doi: 10.3390/ijms23158627 (PMC9369125; doi:10.3390/ijms23158627)
Supplement: Supplementary file 1 [file ijms-23-08627-s001.zip]

Archive with 1 entries (1 files):
- ijms-1801050-supplementary.pdf
